# Supplementary material for: An extragenital cell population contributes to urethra closure during mouse penis development
Source: Sci Adv. 2024 Dec 6;10(49):eadp0673. doi: 10.1126/sciadv.adp0673 (PMC11623300; doi:10.1126/sciadv.adp0673)
Supplement: Supplementary file 2 — Movies S1 to S4 [file sciadv.adp0673_movies_s1_to_s4.zip]

Archive with 4 entries (4 files):
- adp0673_movie_s1.mov
- adp0673_movie_s2.mov
- adp0673_movie_s3.mov
- adp0673_movie_s4.mov
